# Supplementary material for: Systematic Review and Meta-Analysis of Work-Related Musculoskeletal Disorder Prevalence Among European Surgeons: Effect of Demographic, Economic, and Quality-of-Life Indicators
Source: Int J Environ Res Public Health. 2026 Mar 21;23(3):398. doi: 10.3390/ijerph23030398 (PMC13026167; doi:10.3390/ijerph23030398)
Supplement: Supplementary file 1 [file ijerph-23-00398-s001.zip]

Archive with 1 entries (1 files):
- ijerph-4068994-supplementary.pdf
